# Supplementary material for: A simple soil mass correction for a more accurate determination of soil carbon stock changes
Source: Sci Rep. 2023 Feb 8;13:2242. doi: 10.1038/s41598-023-29289-2 (PMC9908890; doi:10.1038/s41598-023-29289-2)
Supplement: Supplementary file 2 — Supplementary Information 2. [file 41598_2023_29289_MOESM2_ESM.xlsx]

## Sheet: S1 simple correction example
			Color Key
Constants	Value		Observed
van Bemmelen factor	1.9		Calculated
			Correction
Time	Depth _cm	Soil Mass_Mg/ha	SOC_%	BD _g/cm3	Mineral mass _Mg/ha	Fixed depth SOC stock _Mg/ha	Da* _cm	Corrected SOC stock _Mg/ha
					Eq. 1		Eq. 2c	Eq. 3
T0	30	4500	1.4	1.5	4380.3	63	30	63
T1	30	3900	1.5	1.3	3788.85	58.5	34.6831	67.632

## Sheet: S2 15cm depth interval example 
			Color Key
Constants	Value		Observed
van Bemmelen factor	1.9		Calculated
Mg_ha to g_cm2	100		Correction
Time	Interval_cm	Bottom Depth_cm	Soil_Mass_Mg/ha	SOC_%	BD_g/cm3	Mineral_mass_Mg/ha	Fixed depth SOC stock _Mg/ha	Corrected SOC stock _Mg/ha
						Eq. 1
T0	15	15	2133.6	1.835	1.4224	2059.21	39.1516
T0	15	30	2366.37	1.007	1.57758	2321.09	23.8293
T0	TOTAL					4380.31	62.9809
T1	15	15	1780.79	1.9276	1.1872	1715.57	34.3266	34.3266
T1	15	30	2083.11	1.1344	1.38874	2038.21	23.6308	30.8946	<- Eq. 6	ΔD _cm	4.6108	<- Eq. 5
T1	TOTAL					3753.79	57.9574	65.2212		Da* _cm	34.6108	<- Eq. 7
